# Supplementary material for: Population genetics and molecular xenomonitoring of Biomphalaria freshwater snails along the southern shoreline of Lake Malawi, Malawi
Source: Parasit Vectors. 2024 Dec 18;17:521. doi: 10.1186/s13071-024-06546-5 (PMC11657217; doi:10.1186/s13071-024-06546-5)
Supplement: Supplementary file 5 — Additional file 5: Dataset S1. Biomphalaria molecular xenomonitoring data. [file 13071_2024_6546_MOESM5_ESM.xlsx]

## Sheet: Sheet1
Dataset S1: Biomphalaria molecular xenomonitoring data
Snail ID	Plate	Plate position		Biomphalaria spp. ITS amplified	Trematoda spp. ITS amplified	S. mansoni ND5 PCR amplified
B1	1	1A		1	0	0
B2	1	1B		1	0	0
B3	1	1C		1	0	0
B4	1	1D		1	0	0
B5	1	1E		1	0	0
B6	1	1F		1	0	0
B7	1	1G		1	0	0
B8	1	1H		1	0	0
B9	1	2A		1	0	0
B10	1	2B		1	0	0
B11	1	2C		1	0	0
B12	1	2D		1	0	0
B13	1	2E		1	0	0
B14	1	2F		1	0	0
B15	1	2G		1	0	0
B16	1	2H		1	0	0
B17	1	3A		1	0	0
B18	1	3B		1	0	0
B19	1	3C		1	0	0
B20	1	3D		1	0	0
B21	1	3E		1	0	0
B22	1	3F		1	0	0
B23	1	3G		1	0	0
B24	1	3H		1	0	0
B25	1	4A		1	0	0
B26	1	4B		1	0	0
B27	1	4C		1	0	0
B28	1	4D		1	0	0
B29	1	4E		1	0	0
B30	1	4F		1	0	0
B31	1	4G		1	0	0
B32	1	4H		1	0	0
B33	1	5A		1	0	0
B34	1	5B		1	0	0
B35	1	5C		1	0	0
B36	1	5D		1	0	0
B37	1	5E		1	0	0
B38	1	5F		1	0	0
B39	1	5G		1	0	0
B40	1	5H		1	0	0
B41	1	6A		1	0	0
B42	1	6B		1	0	0
B43	1	6C		1	0	0
B44	1	6D		1	0	0
B45	1	6E		1	0	0
B46	1	6F		1	0	0
B47	1	6G		1	0	0
B48	1	6H		1	0	0
B49	1	7A		1	0	0
B50	1	7B		1	0	0
B51	1	7C		1	0	0
B52	1	7D		1	0	0
B53	1	7E		1	0	0
B54	1	7F		1	0	0
B55	1	7G		1	0	0
B56	1	7H		1	0	0
B57	1	8A		1	0	0
B58	1	8B		1	0	0
B59	1	8C		1	0	0
B60	1	8D		1	0	0
B61	1	8E		1	0	0
B62	1	8F		1	0	0
B63	1	8G		1 (REPEAT)	0	0
B64	1	8H		1	0	0
B65	1	9A		1	0	0
B66	1	9B		1	0	0
B67	1	9C		1	0	0
B68	1	9D		1	0	0
B69	1	9E		1	0	0
B70	1	9F		1	0	0
B71	1	9G		1	0	0
B72	1	9H		1	0	0
B73	1	10A		1	0	0
B74	1	10B		1	0	0
B75	1	10C		1	0	0
B76	1	10D		1	0	0
B77	1	10E		1	0	0
B78	1	10F		1	0	0
B79	1	10G		1	0	0
B80	1	10H		1	0	0
B81	1	11A		1 (REPEAT)	0	0
B82	1	11B		1 (REPEAT)	0	0
B83	1	11C		1	0	0
B84	1	11D		1	0	0
B85	1	11E		1	0	0
B86	1	11F		1	0	0
B87	1	11G		1	0	0
B88	1	11H		1	0	0
B89	1	12A		1 (REPEAT)	0	0
B90	1	12B		1	0	0
B91	1	12C		1	0	0
B92	1	12D		1	0	0
NA	1	No-template H2O negative control		Control	Control	Control
NA	1	Biomphalaria positive control (uninfected)		Control	Control	Control
NA	1	S. mansoni positive control		Control	Control	Control
NA	1	S. rodhaini positive control		Control	Control	Control
B93	2	1A		1	0	0
B94	2	1B		1	0	0
B95	2	1C		1	0	0
B96	2	1D		1	0	0
B97	2	1E		1	0	0
B98	2	1F		1	0	0
B99	2	1G		1	0	0
B100	2	1H		1	0	0
B101	2	2A		1	1	0
B102	2	2B		1	0	0
B103	2	2C		1	1	1
B104	2	2D		1	1	1
B105	2	2E		1	0	0
B106	2	2F		1	0	0
B107	2	2G		1	0	0
B108	2	2H		1	1	0
B109	2	3A		1	1	0
B110	2	3B		1	0	0
B111	2	3C		1	0	0
B112	2	3D		1 (REPEAT)	0	0
B113	2	3E		1	0	0
B114	2	3F		1	0	0
B115	2	3G		1	0	0
B116	2	3H		1 (REPEAT)	0	0
B117	2	4A		1	0	0
B118	2	4B		1	0	0
B119	2	4C		1	1	0
B120	2	4D		1	0	0
B121	2	4E		1	0	0
B122	2	4F		1	0	0
B123	2	4G		1	0	0
B124	2	4H		1	0	0
B125	2	5A		1	0	0
B126	2	5B		1	0	0
B127	2	5C		1	0	0
B128	2	5D		1	0	0
B129	2	5E		1	0	0
B130	2	5F		1	0	0
B131	2	5G		1	0	0
B132	2	5H		1	0	0
B133	2	6A		1	0	0
B134	2	6B		1	0	0
B135	2	6C		1	0	0
B136	2	6D		1	0	0
B137	2	6E		1	0	0
B138	2	6F		1	0	0
B139	2	6G		1	1	1
B140	2	6H		1	0	0
B141	2	7A		1	0	0
B142	2	7B		1	0	0
B143	2	7C		1	0	0
B144	2	7D		1	0	0
B145	2	7E		1	1	1
B146	2	7F		1	0	0
B147	2	7G		1	0	0
B148	2	7H		1	0	0
B149	2	8A		1	0	0
B150	2	8B		1	0	0
B151	2	8C		1	0	0
B152	2	8D		1	0	0
B153	2	8E		1	0	0
B154	2	8F		1	0	0
B155	2	8G		1	0	0
B156	2	8H		1	0	0
B157	2	9A		1	0	0
B158	2	9B		1	0	0
B159	2	9C		1	0	0
B160	2	9D		1	0	0
B161	2	9E		1	0	0
B162	2	9F		1	0	0
B163	2	9G		1	0	0
B164	2	9H		1	0	0
B165	2	10A		1	0	0
B166	2	10B		1	0	0
B167	2	10C		1	0	0
B168	2	10D		1	0	0
B169	2	10E		1	0	0
B170	2	10F		1	0	0
B171	2	10G		1	0	0
B172	2	10H		1	0	0
B173	2	11A		1	0	0
B174	2	11B		1	0	0
B175	2	11C		1	0	0
B176	2	11D		1	0	0
B177	2	11E		1	0	0
B178	2	11F		1	0	0
B179	2	11G		1	0	0
B180	2	11H		1	0	0
B181	2	12A		1	0	0
B182	2	12B		1	0	0
B183	2	12C		1	1	0
B184	2	12D		1	0	0
NA	2	No-template H2O negative control		Control	Control	Control
NA	2	Biomphalaria positive control (uninfected)		Control	Control	Control
NA	2	S. mansoni positive control		Control	Control	Control
NA	2	S. rodhaini positive control		Control	Control	Control
B185	3	1A		1	0	0
B186	3	1B		1	0	0
B187	3	1C		1	0	0
B188	3	1D		1	0	0
B189	3	1E		1	0	0
B190	3	1F		1	0	0
B191	3	1G		1	0	0
B192	3	1H		1	0	0
B193	3	2A		1	0	0
B194	3	2B		1	0	0
B195	3	2C		1	0	0
B196	3	2D		1	0	0
B197	3	2E		1	0	0
B198	3	2F		1 (REPEAT)	0	0
B199	3	2G		1	0	0
B200	3	2H		1	0	0
B201	3	3A		1	0	0
B202	3	3B		1	0	0
B203	3	3C		1	0	0
B204	3	3D		1	0	0
B205	3	3E		1	0	0
B206	3	3F		1	0	0
B207	3	3G		1	0	0
B208	3	3H		1	0	0
B209	3	4A		1	0	0
B210	3	4B		1	0	0
B211	3	4C		1	0	0
B212	3	4D		1	0	0
B213	3	4E		1	0	0
B214	3	4F		1	0	0
B215	3	4G		1	0	0
B216	3	4H		1	0	0
B217	3	5A		1	0	0
B218	3	5B		1	0	0
B219	3	5C		1	0	0
B220	3	5D		1	0	0
B221	3	5E		1	0	0
B222	3	5F		1	0	0
B223	3	5G		1	0	0
B224	3	5H		1	0	0
B225	3	6A		1	0	0
B226	3	6B		1	0	0
B227	3	6C		1	0	0
B228	3	6D		1	0	0
B229	3	6E		1	0	0
B230	3	6F		1	0	0
B231	3	6G		1	0	0
B232	3	6H		1	0	0
B233	3	7A		1	0	0
B234	3	7B		1	0	0
B235	3	7C		1	0	0
B236	3	7D		1	0	0
B237	3	7E		1	0	0
B238	3	7F		1	0	0
B239	3	7G		1	0	0
B240	3	7H		1	0	0
B241	3	8A		1	0	0
B242	3	8B		1	0	0
B243	3	8C		1	0	0
B244	3	8D		1	0	0
B245	3	8E		1	0	0
B246	3	8F		1	0	0
B247	3	8G		1	0	0
B248	3	8H		1	0	0
B249	3	9A		1	0	0
B250	3	9B		1	0	0
B251	3	9C		1 (REPEAT)	0	0
B252	3	9D		1	0	0
B253	3	9E		1	0	0
B254	3	9F		1	0	0
B255	3	9G		1	0	0
B256	3	9H		1	0	0
B257	3	10A		1	0	0
B258	3	10B		1	0	0
B259	3	10C		1	0	0
B260	3	10D		1	0	0
B261	3	10E		1 (REPEAT)	0	0
B262	3	10F		1	0	0
B263	3	10G		1	0	0
B264	3	10H		1	0	0
B265	3	11A		1	0	0
B266	3	11B		1 (REPEAT)	0	0
B267	3	11C		1	1	0
B268	3	11D		1	0	0
B269	3	11E		1 (REPEAT)	0	0
B270	3	11F		1	0	0
B271	3	11G		1	0	0
B272	3	11H		1	0	0
B273	3	12A		1	0	0
B274	3	12B		1	0	0
B275	3	12C		1 (REPEAT)	0	0
B276	3	12D		1 (REPEAT)	0	0
NA	3	No-template H2O negative control		Control	Control	Control
NA	3	Biomphalaria positive control (uninfected)		Control	Control	Control
NA	3	S. mansoni positive control		Control	Control	Control
NA	3	S. rodhaini positive control		Control	Control	Control
B277	4	1A		1	0	0
B278	4	1B		1	0	0
B279	4	1C		1	0	0
B280	4	1D		1	0	0
B281	4	1E		1 (REPEAT)	0	0
B282	4	1F		1	0	0
B283	4	1G		1	0	0
B284	4	1H		1	0	0
B285	4	2A		1	0	0
B286	4	2B		1	0	0
B287	4	2C		1	0	0
B288	4	2D		1	0	0
B289	4	2E		1	0	0
B290	4	2F		1	0	0
B291	4	2G		1	0	0
B292	4	2H		1	0	0
B293	4	3A		1	0	0
B294	4	3B		1	0	0
B295	4	3C		1	0	0
B296	4	3D		1	0	0
B297	4	3E		1	0	0
B298	4	3F		1	0	0
B299	4	3G		1	0	0
B300	4	3H		1	0	0
B301	4	4A		1	0	0
B302	4	4B		1	0	0
B303	4	4C		1	0	0
B304	4	4D		1	0	0
B305	4	4E		1	0	0
B306	4	4F		1	0	0
B307	4	4G		1	0	0
B308	4	4H		1	0	0
B309	4	5A		1	0	0
B310	4	5B		1	0	0
B311	4	5C		1	0	0
B312	4	5D		1	0	0
B313	4	5E		1	0	0
B314	4	5F		1	0	0
B315	4	5G		1	0	0
B316	4	5H		1	0	0
B317	4	6A		1	0	0
B318	4	6B		1	1	1
B319	4	6C		1	1	0
B320	4	6D		1	0	0
B321	4	6E		1	0	0
B322	4	6F		1	0	0
B323	4	6G		1	0	0
B324	4	6H		1	1	1
B325	4	7A		1	0	0
B326	4	7B		1	1	1
B327	4	7C		1	0	0
B328	4	7D		1	0	0
B329	4	7E		1	1	0
B330	4	7F		1	0	0
B331	4	7G		1	1	1
B332	4	7H		1	0	0
B333	4	8A		1	1	0
B334	4	8B		1	1	1
B335	4	8C		1	0	0
B336	4	8D		1	0	0
B337	4	8E		1	0	0
B338	4	8F		1	0	0
B339	4	8G		1	1	1
B340	4	8H		1	0	0
B341	4	9A		1	0	0
B342	4	9B		1	0	0
B343	4	9C		1	1	1
B344	4	9D		1	1	1
B345	4	9E		1	0	0
B346	4	9F		1	0	0
B347	4	9G		1	0	0
B348	4	9H		1	0	0
B349	4	10A		1	0	0
B350	4	10B		1	0	0
B351	4	10C		1	0	0
B352	4	10D		1	1	1
B353	4	10E		1	0	0
B354	4	10F		1	0	0
B355	4	10G		1	0	0
B356	4	10H		1	0	0
B357	4	11A		1	0	0
B358	4	11B		1	0	0
B359	4	11C		1	0	0
B360	4	11D		1	0	0
B361	4	11E		1	0	0
B362	4	11F		1	0	0
B363	4	11G		1	0	0
B364	4	11H		1	0	0
B365	4	12A		1	0	0
B366	4	12B		1	0	0
B367	4	12C		1	0	0
B368	4	12D		1	0	0
NA	4	No-template H2O negative control		Control	Control	Control
NA	4	Biomphalaria positive control (uninfected)		Control	Control	Control
NA	4	S. mansoni positive control		Control	Control	Control
NA	4	S. rodhaini positive control		Control	Control	Control
B369	5	1A		1	0	0
B370	5	1B		1	0	0
B371	5	1C		1	0	0
B372	5	1D		1	0	0
B373	5	1E		1	0	0
B374	5	1F		1	0	0
B375	5	1G		1	0	0
B376	5	1H		1	0	0
B377	5	2A		1	0	0
B378	5	2B		1	0	0
B379	5	2C		1	0	0
B380	5	2D		1	0	0
B381	5	2E		1	0	0
B382	5	2F		1	0	0
B383	5	2G		1	0	0
B384	5	2H		1	0	0
B385	5	3A		1	0	0
B386	5	3B		1	0	0
B387	5	3C		1	0	0
B388	5	3D		1	0	0
B389	5	3E		1	0	0
B390	5	3F		1	0	0
B391	5	3G		1	0	0
B392	5	3H		1	0	0
B393	5	4A		1	0	0
B394	5	4B		1	0	0
B395	5	4C		1	0	0
B396	5	4D		1	1	1
B397	5	4E		1	0	0
B398	5	4F		1	0	0
B399	5	4G		1	0	0
B400	5	4H		1	0	0
B401	5	5A		1	0	0
B402	5	5B		1	0	0
B403	5	5C		1	0	0
B404	5	5D		1	0	0
B405	5	5E		1	0	0
B406	5	5F		1	0	0
B407	5	5G		1	1	1
B408	5	5H		1	0	0
B409	5	6A		1	0	0
B410	5	6B		1	0	0
B411	5	6C		1	0	0
B412	5	6D		1	0	0
B413	5	6E		1	0	0
B414	5	6F		1	0	0
B415	5	6G		1	1	0
B416	5	6H		1	0	0
B417	5	7A		1	0	0
B418	5	7B		1	0	0
B419	5	7C		1	0	0
B420	5	7D		1	0	0
B421	5	7E		1	0	0
B422	5	7F		1	1	1
B423	5	7G		1	0	0
B424	5	7H		1	0	0
B425	5	8A		1	0	0
B426	5	8B		1	0	0
B427	5	8C		1	0	0
B428	5	8D		1	1	1
B429	5	8E		1	0	0
B430	5	8F		1	0	0
B431	5	8G		1	0	0
B432	5	8H		1	0	0
B433	5	9A		1	0	0
B434	5	9B		1	0	0
B435	5	9C		1	0	0
B436	5	9D		1	0	0
B437	5	9E		1	0	0
B438	5	9F		1	0	0
B439	5	9G		1	0	0
B440	5	9H		1	0	0
B441	5	10A		1	0	0
B442	5	10B		1	0	0
B443	5	10C		1	0	0
B444	5	10D		1	0	0
B445	5	10E		1	0	0
B446	5	10F		1	0	0
B447	5	10G		1	0	0
B448	5	10H		1	0	0
B449	5	11A		1	0	0
B450	5	11B		1	0	0
B451	5	11C		1	0	0
B452	5	11D		1	0	0
B453	5	11E		1	0	0
B454	5	11F		1	0	0
B455	5	11G		1	0	0
B456	5	11H		1	0	0
B457	5	12A		1	0	0
B458	5	12B		1	0	0
B459	5	12C		1	0	0
B460	5	12D		1	0	0
NA	5	No-template H2O negative control		Control	Control	Control
NA	5	Biomphalaria positive control (uninfected)		Control	Control	Control
NA	5	S. mansoni positive control		Control	Control	Control
NA	5	S. rodhaini positive control		Control	Control	Control
B461	6	1A		1	0	0
B462	6	1B		1	0	0
B463	6	1C		1	0	0
B464	6	1D		1	0	0
B465	6	1E		1	0	0
B466	6	1F		1	0	0
B467	6	1G		1	0	0
B468	6	1H		1	0	0
B469	6	2A		1	0	0
B470	6	2B		1	0	0
B471	6	2C		1	0	0
B472	6	2D		1	0	0
B473	6	2E		1	0	0
B474	6	2F		1	0	0
B475	6	2G		1	0	0
B476	6	2H		1	0	0
B477	6	3A		1	0	0
B478	6	3B		1	0	0
B479	6	3C		1	0	0
B480	6	3D		1	0	0
B481	6	3E		1	0	0
B482	6	3F		1	0	0
B483	6	3G		1	0	0
B484	6	3H		1	1	0
B485	6	4A		1	0	0
B486	6	4B		1	0	0
B487	6	4C		1	0	0
B488	6	4D		1	0	0
B489	6	4E		1	1	0
B490	6	4F		1	0	0
B491	6	4G		1	0	0
B492	6	4H		1	0	0
B493	6	5A		1	0	0
B494	6	5B		1	0	0
B495	6	5C		1	0	0
B496	6	5D		1	0	0
B497	6	5E		1	0	0
B498	6	5F		1	0	0
B499	6	5G		1	0	0
B500	6	5H		1	0	0
B501	6	6A		1	0	0
B502	6	6B		1	0	0
B503	6	6C		1	0	0
B504	6	6D		1	0	0
B505	6	6E		1	1	1
B506	6	6F		1	0	0
B507	6	6G		1	0	0
B508	6	6H		1	0	0
B509	6	7A		1	0	0
B510	6	7B		1	0	0
B511	6	7C		1	0	0
B512	6	7D		1	0	0
B513	6	7E		1	0	0
B514	6	7F		1	0	0
B515	6	7G		1	0	0
B516	6	7H		1	1	1
B517	6	8A		1	0	0
B518	6	8B		1	0	0
B519	6	8C		1	0	0
B520	6	8D		1	0	0
B521	6	8E		1	0	0
B522	6	8F		1	0	0
B523	6	8G		1	0	0
B524	6	8H		1	0	0
B525	6	9A		1	0	0
B526	6	9B		1	0	0
B527	6	9C		1	0	0
B528	6	9D		1	0	0
B529	6	9E		1	0	0
B530	6	9F		1	0	0
B531	6	9G		1	0	0
B532	6	9H		1	0	0
B533	6	10A		1	0	0
B534	6	10B		1	0	0
B535	6	10C		1	0	0
B536	6	10D		1	0	0
B537	6	10E		1	0	0
B538	6	10F		1	0	0
B539	6	10G		1	0	0
B540	6	10H		1	0	0
B541	6	11A		1	0	0
B542	6	11B		1	0	0
B543	6	11C		1	0	0
B544	6	11D		1	0	0
B545	6	11E		1	0	0
B546	6	11F		1	0	0
B547	6	11G		1	0	0
B548	6	11H		1	0	0
B549	6	12A		1	0	0
B550	6	12B		1	0	0
B551	6	12C		1	0	0
B552	6	12D		1	0	0
NA	6	No-template H2O negative control		Control	Control	Control
NA	6	Biomphalaria positive control (uninfected)		Control	Control	Control
NA	6	S. mansoni positive control		Control	Control	Control
NA	6	S. rodhaini positive control		Control	Control	Control
B553	7	1A		1	0	0
B554	7	1B		1	0	0
B555	7	1C		1	0	0
B556	7	1D		1	0	0
B557	7	1E		1	1	1
B558	7	1F		1	0	0
B559	7	1G		1	0	0
B560	7	1H		1	0	0
B561	7	2A		1	0	0
B562	7	2B		1	0	0
B563	7	2C		1	0	0
B564	7	2D		1	0	0
B565	7	2E		1	0	0
B566	7	2F		1	0	0
B567	7	2G		1	0	0
B568	7	2H		1	0	0
B569	7	3A		1	0	0
B570	7	3B		1	0	0
B571	7	3C		1	0	0
B572	7	3D		1	0	0
B573	7	3E		1	0	0
B574	7	3F		1	0	0
B575	7	3G		1	0	0
B576	7	3H		1	0	0
B577	7	4A		1	0	0
B578	7	4B		1	0	0
B579	7	4C		1	0	0
B580	7	4D		1	0	0
B581	7	4E		1	0	0
B582	7	4F		1	0	0
B583	7	4G		1	0	0
B584	7	4H		1	0	0
B585	7	5A		1	0	0
B586	7	5B		1	0	0
B587	7	5C		1	0	0
B588	7	5D		1	0	0
B589	7	5E		1	0	0
NA	7	No-template H2O negative control		Control	Control	Control
NA	7	Biomphalaria positive control (uninfected)		Control	Control	Control
NA	7	S. mansoni positive control		Control	Control	Control
NA	7	S. rodhaini positive control		Control	Control	Control
